# Supplementary material for: Evaluation of Web-Based and In-Person Methods to Recruit Adults With Type 1 Diabetes for a Mobile Exercise Intervention: Prospective Observational Study
Source: JMIR Diabetes. 2021 Jul 8;6(3):e28309. doi: 10.2196/28309 (PMC8299346; doi:10.2196/28309)
Supplement: Multimedia Appendix 1 [file diabetes_v6i3e28309_app1.xls]

## Sheet: Sheet1
Region	Amount Spent (USD)	Impressions	Cost Per Impression	Unique Viewers	Cost Per Unique Viewer	Clickers	Cost Per Clicker	Webform Completers	Responsive Volunteers	Eligible Volunteers
Nationwide (July 15-17, 2020)
Alabama	0.15	20	0.0075	18	0.00833333
Alaska	0.03	5	0.006	5	0.006
Arizona	0.23	22	0.0104545	20	0.0115
Arkansas	0.19	32	0.0059375	31	0.00612903
California	3.05	310	0.00983871	280	0.0108929	1	3.05	0	0	0
Colorado	0.13	12	0.0108333	12	0.0108333
Connecticut	0.06	8	0.0075	7	0.00857143
Delaware	0.02	3	0.00666667	3	0.00666667
Washington, District of Columbia	0.04	2	0.02	2	0.02
Florida	0.45	63	0.00714286	58	0.00775862
Georgia	0.35	44	0.00795455	42	0.00833333	2	0.175	0	0	0
Hawaii	0.07	8	0.00875	8	0.00875
Idaho	0.02	4	0.005	4	0.005
Illinois	0.54	61	0.00885246	58	0.00931034	1	0.54	0	0	0
Indiana	0.38	45	0.00844444	40	0.0095
Iowa	0.15	21	0.00714286	19	0.00789474
Kansas	0.28	23	0.0121739	19	0.0147368	1	0.28	0	0	0
Kentucky	0.23	27	0.00851852	27	0.00851852
Louisiana	0.24	21	0.0114286	16	0.015	1	0.24	0	0	0
Maine	0.09	9	0.01	8	0.01125
Maryland	0.12	20	0.006	19	0.00631579	2	0.06	0	0	0
Massachusetts	0.71	46	0.0154348	44	0.0161364
Michigan	0.39	38	0.0102632	35	0.0111429
Minnesota	0.19	25	0.0076	24	0.00791667	1	0.19	0	0	0
Mississippi	0.14	25	0.0056	24	0.00583333
Missouri	0.26	26	0.01	26	0.01
Montana	0.01	3	0.00333333	3	0.00333333
Nebraska	0.1	15	0.00666667	13	0.00769231
Nevada	0.13	11	0.0118182	11	0.0118182	1	0.13	0	0	0
New Hampshire	0.11	8	0.01375	7	0.0157143
New Jersey	0.44	42	0.0104762	42	0.0104762
New Mexico	0.12	12	0.01	12	0.01
New York	1.01	115	0.00878261	104	0.00971154	2	0.505	0	0	0
North Carolina	0.22	31	0.00709677	28	0.00785714
North Dakota	0.07	10	0.007	7	0.01
Ohio	0.41	53	0.00773585	48	0.00854167
Oklahoma	0.19	24	0.00791667	23	0.00826087	1	0.19	0	0	0
Oregon	0.11	12	0.00916667	12	0.00916667
Pennsylvania	0.63	56	0.01125	51	0.0123529	1	0.63	0	0	0
Rhode Island	0.05	6	0.00833333	6	0.00833333	2	0.025	0	0	0
South Carolina	0.15	19	0.00789474	19	0.00789474
South Dakota	0.05	3	0.0166667	3	0.0166667	1	0.05	0	0	0
Tennessee	0.34	36	0.00944444	35	0.00971429	2	0.17	0	0	0
Texas	1.1	104	0.0105769	94	0.0117021	3	0.366667	0	0	0
Utah	0.05	6	0.00833333	6	0.00833333	1	0.05	0	0	0
Vermont	0.04	3	0.0133333	3	0.0133333	1	0.04	0	0	0
Virginia	0.17	30	0.00566667	28	0.00607143
Washington	0.11	12	0.00916667	11	0.01
West Virginia	0.09	15	0.006	15	0.006
Wisconsin	0.2	23	0.00869565	21	0.00952381	1	0.2	0	0	0
Wyoming	0.01	2	0.005	2	0.005
New York City Area (July 28-29, 2020)
New York City + 25 miles	39.44	4824	0.00817579	3549	0.011113	24	1.64333	0	0	0
